# Supplementary material for: Species Diversity, Habitat Distribution, and Blood Meal Analysis of Haematophagous Dipterans Collected by CDC-UV Light Traps in the Dominican Republic
Source: Pathogens. 2022 Jun 21;11(7):714. doi: 10.3390/pathogens11070714 (PMC9319014; doi:10.3390/pathogens11070714)
Supplement: Supplementary file 1 [file pathogens-11-00714-s001.zip]

Archive with 1 entries (1 files):
- pathogens-1758365-supplementary.pdf
